# Supplementary material for: Polysaccharides of Salsola passerina: Extraction, Structural Characterization and Antioxidant Activity
Source: Int J Mol Sci. 2022 Oct 29;23(21):13175. doi: 10.3390/ijms232113175 (PMC9657462; doi:10.3390/ijms232113175)
Supplement: Supplementary file 1 [file ijms-23-13175-s001.zip]

Archive with 1 entries (1 files):
- ijms-1978783-supplementary.pdf
